# Supplementary material for: Polymorphisms in Ion Transport Genes Are Associated with Eggshell Mechanical Property
Source: PLoS One. 2015 Jun 24;10(6):e0130160. doi: 10.1371/journal.pone.0130160 (PMC4481273; doi:10.1371/journal.pone.0130160)
Supplement: S1 Table — (XLSX) [file pone.0130160.s002.xlsx]

## Sheet: Table S1
S1 Table. The 99 pairs of primers used in this study
Genes	SNP	Locations of the polymorphisms	Alleles	Primer sequence (5'- 3')	Amplicon sizes (bp)
ATP2A3	rs13574212	chr19:3303995	C/T	PCRU:ACGTTGGATGGTGGTTGTCCTGAAGATCTC PCRL:ACGTTGGATGGGTTACGGGAAAGGTACTTG	90
ATP2A3	rs14118585	chr19:3273583	A/G	PCRU:ACGTTGGATGCAGGAAGAAGCGGCTCCAT PCRL:ACGTTGGATGTCCGGTGGGATGTGAGAAAG	110
ATP2A3	rs14118586	chr19:3238881	C/T	PCRU:ACGTTGGATGATGGAGCCGCTTCTTCCTG PCRL:ACGTTGGATGTCTGCAGGGACACACCTATG	117
ATP2A3	rs14118587	chr19:3273716	G/A	PCRU:ACGTTGGATGATGCATAGGGACACCCACAG PCRL:ACGTTGGATGTGCATAGAACACCCCATAGG	115
ATP2A3	rs14118603	chr19:3307886	A/G	PCRU:ACGTTGGATGACATGCATGTGTCCCACTAC PCRL:ACGTTGGATGCAGGGTTTTTTCTTTTCGAC	80
ATP2A3	rs15046088	chr19:3256885	C/G	PCRU:ACGTTGGATGTCTCTGTGAAGATGCCGATG PCRL:ACGTTGGATGTCATCATGATCACGGGCGAC	92
ATP2A3	rs15046089	chr19:3257073	G/A	PCRU:ACGTTGGATGTGATTAAAGCGTTGCGAGGG PCRL:ACGTTGGATGCATCGTTGAGTACCTGCAGT	120
ATP2A3	rs15046094	chr19:3264294	G/T	PCRU:ACGTTGGATGACTGTCTTGCACAGCACATC PCRL:ACGTTGGATGCAAGCTGGTGTCCTACCAAG	125
ATP2A3	rs15841856	chr19:3291294	C/T	PCRU:ACGTTGGATGATCTCCCTGCTCTTGTCTTG PCRL:ACGTTGGATGTTCTTGTCCTGGTTGACAGC	114
ATP2A3	rs15841896	chr19:3257374	-/T	PCRU:ACGTTGGATGTCACCAAGATACCCCACAAC PCRL:ACGTTGGATGCTATCTCATCTCCTCCAACG	100
ATP2B1	rs13858119	chr1:45276193	-/G	PCRU:ACGTTGGATGGCCAACAGCAGAAATTAAAG PCRL:ACGTTGGATGCCTTTTTTTGAGGGGAAGGC	98
ATP2B1	rs14816699	chr1:45289997	A/T	PCRU:ACGTTGGATGAGGTATTCAGACCTAGGGAC PCRL:ACGTTGGATGTTCTAAGCCCTTCAGAAGCC	95
ATP2B1	rs14816702	chr1:45305675	T/G	PCRU:ACGTTGGATGGCACATCTCCATAGCATTCC PCRL:ACGTTGGATGCAGAGCTCCGTTCTCTTATG	95
ATP2B1	rs14816703	chr1:45306617	A/G	PCRU:ACGTTGGATGAAGATTCTGTGTGGCTGGAG PCRL:ACGTTGGATGGTCCAAGCAGTTTTAGCACC	84
ATP2B1	rs15248446	chr1:45275184	A/T	PCRU:ACGTTGGATGCAGCCAGACTATTCATTGCC PCRL:ACGTTGGATGTGGCTGCCTCAGAATGATTG	109
ATP2B1	rs15248477	chr1:45292681	-/A	PCRU:ACGTTGGATGGTGATTATCAGGATGTACGG PCRL:ACGTTGGATGTTCTGACAGAGTTGAAGGTG	95
ATP2B1	rs15248510	chr1:45306121	-/A	PCRU:ACGTTGGATGTTATGCCTTGTCACTCTGCC PCRL:ACGTTGGATGTTCTGCCCGAGAATAAGTTC	98
ATP2B2	rs13785892	chr12:4063400	T/C	PCRU:ACGTTGGATGGCCATTAGTCCAGTTTATTC PCRL:ACGTTGGATGAAAGGCACATCCAGTGTAAG	120
ATP2B2	rs13785893	chr12:4063422	C/T	PCRU:ACGTTGGATGGATGTGCTACCTATGGATTG PCRL:ACGTTGGATGGTCTACAAAACAAAGCCCCC	94
ATP2B2	rs13785897	chr12:4076809	G/C	PCRU:ACGTTGGATGAGTGCTCATCCAGTTCCAAC PCRL:ACGTTGGATGCATCCCTGGAGGCATTCAAG	124
ATP2B2	rs14972684	chr12:3853809	C/G	PCRU:ACGTTGGATGATAGCCTGTAGGACTTCCTG PCRL:ACGTTGGATGGCCCTGTCGCACAAAATATC	131
CA7	rs14964612	chr11:10782970	C/G	PCRU:ACGTTGGATGGCTTGGATGAGATGGAGAAC PCRL:ACGTTGGATGTAAATTGGTGTGGTCCTGCC	101
CA7	rs14964615	chr11:12183877	T/G	PCRU:ACGTTGGATGCATAGAAACCCTCAAGTAAC PCRL:ACGTTGGATGCAGGGTCTGTTTCCCAATAG	94
CA7	rs14964616	chr11:12183946	G/A	PCRU:ACGTTGGATGGGGTTTAGGTAGATGTGGAC PCRL:ACGTTGGATGATTGGGAAACAGACCCTGGC	115
CLCN5	rs14426810	chr4:9536683	-/T	PCRU:ACGTTGGATGAAGGAAGCAACCTCAGTGTC PCRL:ACGTTGGATGAGCAACCCAAATTCCTCCAG	118
CLCN5	rs14426811	chr4:9634962	G/A	PCRU:ACGTTGGATGCTTCAAAGCTGGAGAGTTGG PCRL:ACGTTGGATGTCAGTACCAAAGCACAGCAG	109
CLCN5	rs14426812	chr4:9634964	G/A	PCRU:ACGTTGGATGTCAGTACCAAAGCACAGCAG PCRL:ACGTTGGATGCTTCAAAGCTGGAGAGTTGG	109
CLCN5	rs14426813	chr4:9634998	C/T	PCRU:ACGTTGGATGAAGCGTGGTCCCAGGACAAG PCRL:ACGTTGGATGGTGGCCTTAAGAGGTAACAG	116
CLCN5	rs16359546	chr4:9651357	-/T	PCRU:ACGTTGGATGCTCTTTCAGGGTGCTTTTGC PCRL:ACGTTGGATGCCCTTCACAAGTAACACAGC	115
CLCN5	rs16359561	chr4:9661063	-/T	PCRU:ACGTTGGATGAACTGCTGACAGTTTACTCG PCRL:ACGTTGGATGGTCTGCTATAGACAGAATCC	106
CLCN5	snp.11.403.63017.D.2	chr4:9659895	-/TTC	PCRU:ACGTTGGATGTTCCACAGACTACGTAGTGC PCRL:ACGTTGGATGCAGCATTTCCTTCCATGGAG	97
ITPR1	rs14048559	chr12:19046182	-/C	PCRU:ACGTTGGATGTTTGCAGCCTTGTGGATGAC PCRL:ACGTTGGATGCCTCTGAACTTTTTGGGTGG	99
ITPR1	rs14048651	chr12:19182027	-/G	PCRU:ACGTTGGATGCAGTAGTGCATACTCATCCC PCRL:ACGTTGGATGCTAAGAGAGCTCAGATACCG	115
ITPR1	rs14986134	chr12:18426939	C/T	PCRU:ACGTTGGATGAACAGAAAGCTGCTGGGAAC PCRL:ACGTTGGATGCCATTCGGCTTGAAGAGATG	100
ITPR1	rs14986168	chr12:19097084	-/T	PCRU:ACGTTGGATGGACAATTGTCAAGGCGGAAG PCRL:ACGTTGGATGAAATCTCTGCAGCTCTCACC	100
ITPR1	rs14986199	chr12:18500833	A/G	PCRU:ACGTTGGATGTTGTGCTTCCACAGATGCAG PCRL:ACGTTGGATGTTCGCTGCCAGAACAACAAG	101
ITPR1	rs15672048	chr12:19040477	A/G	PCRU:ACGTTGGATGCAGGTTACTTGCTTAGTGCC PCRL:ACGTTGGATGCTTTTCAACCCAGGGCATTC	102
ITPR1	rs15672050	chr12:18397935	G/A	PCRU:ACGTTGGATGCACAGGGATTTGGCTTCTTG PCRL:ACGTTGGATGTGCCCAACAATGGATTTCAC	116
ITPR1	rs15672051	chr12:18398090	A/G	PCRU:ACGTTGGATGTATTTGAAGCAGCAGCTCCG PCRL:ACGTTGGATGAAATCGTTGGAGTTGGAAGG	106
ITPR1	rs15672053	chr12:18398112	G/A	PCRU:ACGTTGGATGGACAGAAACTGTTCCCTTCC PCRL:ACGTTGGATGCTCTGGTGTGCTGAAATAAC	124
ITPR1	rs15672086	chr12:19092905	T/C	PCRU:ACGTTGGATGTGTGTTCGTTTTCACCTGGC PCRL:ACGTTGGATGGGAAAAATCCGAGCTTTGGG	100
ITPR1	rs15672233	chr12:18496040	C/T	PCRU:ACGTTGGATGCCAGGTCATCTTTGCTCTTG PCRL:ACGTTGGATGGAGGGAAGCTGATTCTGATG	100
ITPR1	rs15672283	chr12:18509741	A/G	PCRU:ACGTTGGATGTTGATACCTCCTCGAATTCC PCRL:ACGTTGGATGTTCCTTTAACCTGGCTGTCC	98
ITPR1	rs15672301	chr12:18514983	C/T	PCRU:ACGTTGGATGAGGATGATGGAGCGCCCATT PCRL:ACGTTGGATGCTCTTTGACTTGGTGTACCG	100
ITPR1	rs15672303	chr12:19159263	G/A	PCRU:ACGTTGGATGAACAGGTACACGAGGATGAG PCRL:ACGTTGGATGAGAGGAGACCTTGCTGAACG	116
ITPR1	rs15672305	chr12:18514995	T/C	PCRU:ACGTTGGATGAGAGGAGACCTTGCTGAACG PCRL:ACGTTGGATGAACAGGTACACGAGGATGAG	116
ITPR2	rs13659064	chr1:69818329	T/A	PCRU:ACGTTGGATGCTTTCTAGAGCCTAGCTCTG PCRL:ACGTTGGATGTGCAGGACAAGCACAGCTGA	134
ITPR2	rs13881891	chr1:69896077	C/T	PCRU:ACGTTGGATGCAACTTACCAGCAACTGAAG PCRL:ACGTTGGATGGTTGACCGTATCTCTTGCTG	117
ITPR2	rs14840582	chr1:69819476	C/G	PCRU:ACGTTGGATGCAGGAATACTGATGAAAGGC PCRL:ACGTTGGATGCACACCCCATGTGAATCATC	101
ITPR2	rs14840731	chr1:70058305	-/A	PCRU:ACGTTGGATGTATGCAAGCAAATGCGCTCG PCRL:ACGTTGGATGTGATAGCACAATGACTTGAG	95
ITPR2	rs15303751	chr1:69818509	C/T	PCRU:ACGTTGGATGAGAATACGGCGCTGATTTCC PCRL:ACGTTGGATGATGGAGCTGTAATGGTGTCG	100
ITPR2	rs15304312	chr1:70056415	C/A	PCRU:ACGTTGGATGCTGTCAGTTTCCCACAGAAG PCRL:ACGTTGGATGCTACTCATGGTTAAGGGCAC	101
ITPR2	rs15304315	chr1:70056551	G/C	PCRU:ACGTTGGATGTACTGTCCTATTAGGGGTGC PCRL:ACGTTGGATGCTTTCACTCAAGTGGAAGGG	102
ITPR2	rs15304316	chr1:70056642	-/T	PCRU:ACGTTGGATGTTGGAAGTGTGAACGGTCAG PCRL:ACGTTGGATGCTCTCTGTCCTCTCAGATAC	96
ITPR2	snp.4.794.48697.S.1	chr1:69892329	G/A	PCRU:ACGTTGGATGTGTAGACCTGCATAGCTACC PCRL:ACGTTGGATGTGCAGTATTTGCCAAGAGGG	113
KCNJ16	rs15042272	chr18:8450342	G/A	PCRU:ACGTTGGATGATTAGTGCATGTTTGTTCC PCRL:ACGTTGGATGGTCCTGCAAACCCTCACAAA	131
KCNJ16	rs15042274	chr18:8450607	C/T	PCRU:ACGTTGGATGTTAGGGTAGTCAGTTGTTCC PCRL:ACGTTGGATGGCACTGTATTCTTATGGCTG	119
KCNJ16	rs15042275	chr18:8450950	T/C	PCRU:ACGTTGGATGTGGGCAGAGAGTGCATTTAG PCRL:ACGTTGGATGTCCCGAGGGCTATTTGTTTC	146
KCNJ16	rs15042276	chr18:8451598	T/C	PCRU:ACGTTGGATGCTGATGGTTATCCTGCAGTC PCRL:ACGTTGGATGTGTGGCCATTTTAGCCAAGG	101
KCNJ16	rs15830709	chr18:8452821	T/C	PCRU:ACGTTGGATGCTCTGAAATTCCCCTACCAC PCRL:ACGTTGGATGGGCTTCACTTGAACTACCAG	99
KCNJ16	rs15830711	chr18:8454101	G/C	PCRU:ACGTTGGATGGAATAACCACCTCCACACAG PCRL:ACGTTGGATGCTCATACAAGTTCTGGATGC	101
KCNJ2	rs13509008	chr18:8466235	A/G	PCRU:ACGTTGGATGGCCATGGGTGAAATGTACAG PCRL:ACGTTGGATGCCAGCCAAACATTTCATCCC	132
KCNJ2	rs15042294	chr18:8474928	A/C	PCRU:ACGTTGGATGGAAGGTTGCACTGCCTTTAC PCRL:ACGTTGGATGAAGAGTGGACTAGGGTTGTG	102
KCNJ2	rs15830751	chr18:8204505	A/G	PCRU:ACGTTGGATGTCCAAGAGGTCTTAGACCAG PCRL:ACGTTGGATGTCCATCACTGCTCCTTAAAC	99
KCNJ2	rs15830753	chr18:8204612	C/G	PCRU:ACGTTGGATGGGGTCTTTGTGACTCAATAC PCRL:ACGTTGGATGAGCGGTTTGGTTTCCTTTGG	98
KCNJ2	rs15830760	chr18:8472988	T/C	PCRU:ACGTTGGATGTGGAACCTTGAATAGTCCAC PCRL:ACGTTGGATGGGCAAATGAAATCCTCTGGG	107
KCNJ2	rs15830762	chr18:8211301	C/T	PCRU:ACGTTGGATGTCATATTTCCGACTCACGCC PCRL:ACGTTGGATGGAGAGCACAAGCACAGACAC	119
KCNMA1	rs13566923	chr6:14863458	A/G	PCRU:ACGTTGGATGTTGTCTGGGTTGGCAGATAC PCRL:ACGTTGGATGTGTCTACCCAGCAAGAAAGC	104
KCNMA1	rs14575440	chr6:14423785	A/C	PCRU:ACGTTGGATGACTGTTGGTCTAACTCTGTG PCRL:ACGTTGGATGTTAACACCCACCTGCAGAAG	109
KCNMA1	rs16544657	chr6:13358905	C/T	PCRU:ACGTTGGATGGATCTGTGAACTTCCTTCCC PCRL:ACGTTGGATGAGTGTATGTTTCCACCCCAG	117
SCNN1A	rs13886291	chr1:76383957	G/A	PCRU:ACGTTGGATGGCTGAACATGATGGAGCAGG PCRL:ACGTTGGATGTATAACATGTCCCTGGCACG	105
SCNN1A	rs14845039	chr1:80035441	C/T	PCRU:ACGTTGGATGCTGGTCTGTCCTCTTCATTC PCRL:ACGTTGGATGAGCTGAAGTACTCCCTGTAG	97
SCNN1A	rs14845041	chr1:76390082	T/C	PCRU:ACGTTGGATGGCTCTGATCTTCAGACCAAG PCRL:ACGTTGGATGTCACATGGATTGAGACTGCC	96
SCNN1A	snp.116.52.3058.S.3	chr1:80046457	C/A	PCRU:ACGTTGGATGTGGCATTGCCTGCCATAAAC PCRL:ACGTTGGATGGCCATTGTGTGAGAGATCAG	98
SCNN1A	snp.116.53.2976.S.3	chr1:80038004	C/T	PCRU:ACGTTGGATGTTGGTCTCATAGCCCTTCTC PCRL:ACGTTGGATGTTCCCATACAAGGGATGGTG	107
SCNN1B	rs13532838	chr14:6954334	A/G	PCRU:ACGTTGGATGTCCTTAAGGATCAGGGCATC PCRL:ACGTTGGATGAGGAATGCCACACATACCAC	99
SCNN1B	rs14075327	chr14:7000767	A/G	PCRU:ACGTTGGATGATGACTCAAGTTCCCTTGGC PCRL:ACGTTGGATGTGCTGGCTGATCACACAAAG	100
SCNN1B	rs14075328	chr14:7001072	C/T	PCRU:ACGTTGGATGCTTTTCTCACCCATGTTCCC PCRL:ACGTTGGATGTGCACAGCCCATTTCCTATG	101
SCNN1B	rs14075346	chr14:7011251	G/A	PCRU:ACGTTGGATGGTAGGGACATACACGGCTTG PCRL:ACGTTGGATGAGCACGTGACCAGCTCCCAT	116
SCNN1B	rs14075347	chr14:7011353	T/G	PCRU:ACGTTGGATGTGGTACACCTGGGTACTTTC PCRL:ACGTTGGATGGCTTGGTGTTCAGCTCCCAT	95
SCNN1B	rs14075348	chr14:7011354	A/G	PCRU:ACGTTGGATGTGGTACACCTGGGTACTTTC PCRL:ACGTTGGATGGCTTGGTGTTCAGCTCCCAT	95
SCNN1B	rs14075350	chr14:6958147	C/T	PCRU:ACGTTGGATGGAGGCGAGAATTCGTGTTAC PCRL:ACGTTGGATGACAGCTGAAGGCTGAGGAAT	111
SCNN1G	rs15009190	chr14:6964484	T/C	PCRU:ACGTTGGATGCACGTCTGGTGTCCTATGTC PCRL:ACGTTGGATGAGCTGGACCACAGCGATAG	97
SCNN1G	rs15009191	chr14:6966271	G/A	PCRU:ACGTTGGATGAGACCCTTATTCAGGGATGG PCRL:ACGTTGGATGTAATGTCTCTAAGCCCTCGG	104
SCNN1G	rs15009192	chr14:6966625	G/A	PCRU:ACGTTGGATGTGTTGAAGGTGGGCAGGTC PCRL:ACGTTGGATGAAGAAGTGGTGGAACCACCG	141
SCNN1G	rs15731929	chr14:7027419	A/G	PCRU:ACGTTGGATGTCCAATGCAGGTACAGTTCG PCRL:ACGTTGGATGCCATAGAACGTCTCCAATGC	102
SLC4A5	snp.237.10.6438.D.1	chr22_random:47306	-/A	PCRU:ACGTTGGATGATTTCCATGTAATGGCTGGG PCRL:ACGTTGGATGTACAGAGACAACAGCAGCAG	108
SLC4A5	snp.237.4.550.S.3	chr22_random:17679	A/G	PCRU:ACGTTGGATGTGGATCGACAACATCATCCC PCRL:ACGTTGGATGGTCCCCTTTGTTGCCCTTTT	101
SLC4A5	ss538097371	chr22_random:15630	T/C	PCRU:ACGTTGGATGATAGAGCCAGAAAAAGCCCC PCRL:ACGTTGGATGAGCTCCTCCACCCCCATTA	110
SLC4A5	ss538155652	chr22_random:2839521	G/T	PCRU:ACGTTGGATGTCCCATATAGGGCTTCAGAC PCRL:ACGTTGGATGTAGGAGCTCTGTGCTCATAG	101
SLC8A3	rs15689648	chr5:26901933	T/C	PCRU:ACGTTGGATGAAGGCGATGAGATAAGAGGG PCRL:ACGTTGGATGTCTTCCTTTTCATCCCAGCC	114
SLC8A3	rs15689649	chr5:29912967	T/C	PCRU:ACGTTGGATGGATGGAGAGAGTTCAAAGGG PCRL:ACGTTGGATGGAATCCATACAGTGCAAGGG	100
SLC8A3	rs15689650	chr5:29913052	A/C	PCRU:ACGTTGGATGTACTGTCTCTCTCCATGCTC PCRL:ACGTTGGATGTCTCTCCATCCCAAGGTTAG	98
SLC8A3	rs15689652	chr5:29914346	T/G	PCRU:ACGTTGGATGCAGTTTGCTATAGTCCCTGC PCRL:ACGTTGGATGCCATGGAAGAGTACTGGTAG	103
SLC8A3	rs15689655	chr5:26905241	C/T	PCRU:ACGTTGGATGCCCTCTGTGAACTCATAGTC PCRL:ACGTTGGATGCCAAGACCATCTATGTGGAC	96
SLC8A3	rs15689901	chr5:29994564	-/G	PCRU:ACGTTGGATGTGTCCGGTGAGGTAATGGAG PCRL:ACGTTGGATGGCCTATTGCTACATCAAGGG	106
SLC8A3	rs15689904	chr5:26984242	T/C	PCRU:ACGTTGGATGATCCATAACAGCCCAGTTCC PCRL:ACGTTGGATGTCAGCACAGCACGGACACAG	138
SLC8A3	rs15689906	chr5:29996230	A/C	PCRU:ACGTTGGATGGCTGTCAGCATATTGGAGTG PCRL:ACGTTGGATGATCCATAACAGCCCAGTTCC	115
SLC8A3	rs14526981	chr5:29915725	C->T	PCRU:ACGTTGGATGTGGACACATCCCCTCCTTTC PCRL:ACGTTGGATGTTTTGACCCATGTTCCTATC	103
