# Supplementary material for: Polymorphisms in Ion Transport Genes Are Associated with Eggshell Mechanical Property
Source: PLoS One. 2015 Jun 24;10(6):e0130160. doi: 10.1371/journal.pone.0130160 (PMC4481273; doi:10.1371/journal.pone.0130160)
Supplement: S4 Table — aLSM = least squares means. The values with different letters means significant difference (p value < 0.05); bSE = standard error. (XLSX) [file pone.0130160.s005.xlsx]

## Sheet: Table S4
S4 Table. Effect of the diplotypes on eggshell mechanical property traits
Trait	Gene	LD Block	Diplotypes	LSMa	SEb
ESS	ATP2A3	LD-ATP2A3	H1H1	2.6715	0.1167
			H1H2	2.6017	0.02992
			H2H2	2.656	0.01749
	ITPR1	LD-ITPR1	H1H1	2.6146	0.0673
			H1H2	2.684	0.03927
			H1H3	2.6281	0.03115
			H2H2	2.7129	0.04314
			H2H3	2.6254	0.02811
			H3H3	2.6187	0.03832
	SCNN1a	LD-SCNN1a	H1H1	2.6416	0.0258
			H1H2	2.5941	0.03066
			H1H3	2.6651	0.0307
			H2H2	2.697	0.06949
			H2H3	2.7012	0.04641
			H3H3	2.6263	0.08115
	SLC8A3	LD-SLC8A3	H1H1	2.6632	0.029
			H1H2	2.628	0.02112
			H2H2	2.653	0.03116
EST	ATP2A3	LD-ATP2A3	H1H1	0.3233AB	0.004365
			H1H2	0.3173B	0.001115
			H2H2	0.3204A	0.000654
	ITPR1	LD-ITPR1	H1H1	0.3158B	0.002518
			H1H2	0.3181AB	0.001464
			H1H3	0.3179B	0.001165
			H2H2	0.3223A	0.001614
			H2H3	0.3225A	0.00105
			H3H3	0.3175B	0.001429
	SCNN1a	LD-SCNN1a	H1H1	0.3207	0.000965
			H1H2	0.3178	0.001147
			H1H3	0.3207	0.001144
			H2H2	0.3185	0.002572
			H2H3	0.3199	0.001736
			H3H3	0.3173	0.003036
	SLC8A3	LD-SLC8A3	H1H1	0.3207	0.001085
			H1H2	0.3187	0.000788
			H2H2	0.3205	0.001163
ESW	ATP2A3	LD-ATP2A3	H1H1	5.8721	0.08748
			H1H2	5.8646	0.02234
			H2H2	5.9156	0.0131
	ITPR1	LD-ITPR1	H1H1	5.9087	0.05046
			H1H2	5.8811	0.02934
			H1H3	5.8814	0.02335
			H2H2	5.8832	0.03234
			H2H3	5.9327	0.02104
			H3H3	5.9061	0.02864
	SCNN1a	LD-SCNN1a	H1H1	5.9332A	0.01934
			H1H2	5.873B	0.02299
			H1H3	5.9451A	0.02292
			H2H2	5.8098B	0.05153
			H2H3	5.8266B	0.03479
			H3H3	5.8853AB	0.06084
	SLC8A3	LD-SLC8A3	H1H1	5.9101	0.02174
			H1H2	5.8891	0.0158
			H2H2	5.9214	0.02331
aLSM = least squares means. The values with different letters means significant difference (p value < 0.05)
bSE = standard error
